# Supplementary material for: Effect of Betaine and Arginine on Interaction of αB-Crystallin with Glycogen Phosphorylase b
Source: Int J Mol Sci. 2022 Mar 30;23(7):3816. doi: 10.3390/ijms23073816 (PMC8998655; doi:10.3390/ijms23073816)
Supplement: Supplementary file 1 [file ijms-23-03816-s001.zip]

Archive with 1 entries (1 files):
- ijms-1652117-supplementary.pdf
